# Supplementary material for: Identification of gene co-regulatory modules and associated cis-elements involved in degenerative heart disease
Source: BMC Med Genomics. 2009 May 28;2:31. doi: 10.1186/1755-8794-2-31 (PMC2700136; doi:10.1186/1755-8794-2-31)
Supplement: Additional file 6 — Genes comprising each of the 35 clusters chosen for analysis in the article. The cluster number, Affymetrix ID, and MGI symbol (if available) of each of the 271 genes used in the analysis zipped into a tab delimited and Microsoft Excel file format. [file 1755-8794-2-31-S6.zip]

Archive with 3 entries (3 files):
- AdditionalFile6/35 Cluster Deviations.txt
- AdditionalFile6/35 Cluster Information.txt
- AdditionalFile6/35 Cluster Information.xls
