# Supplementary material for: Identification of gene co-regulatory modules and associated cis-elements involved in degenerative heart disease
Source: BMC Med Genomics. 2009 May 28;2:31. doi: 10.1186/1755-8794-2-31 (PMC2700136; doi:10.1186/1755-8794-2-31)
Supplement: Additional file 6 — Genes comprising each of the 35 clusters chosen for analysis in the article. The cluster number, Affymetrix ID, and MGI symbol (if available) of each of the 271 genes used in the analysis zipped into a tab delimited and Microsoft Excel file format. [file 1755-8794-2-31-S6.zip › AdditionalFile6/35 Cluster Deviations.txt]

Cluster Number	MGI ID	Affymetrix Symbol
1	RPS17	212578_x_at
1	RPL13A	210646_x_at
1	RPL13A	212790_x_at
1	RPS20	200949_x_at
1	FAU	200019_s_at
1	LOC645899 /// LOC646195 /// RPS28	208904_s_at
1	RPL10	200725_x_at
1	RPL35	200002_at
1	RPL18	200022_at
1	RPS21	200834_s_at
1	RPL19	200029_at
1	RPS18	201049_s_at
1	RPL41	201492_s_at
1	RPL15	221475_s_at
1	RPL29	213969_x_at
1	RPL32	200674_s_at
2	RPL12	214271_x_at
2	RPL28	200003_s_at
2	RPS19	213414_s_at
2	LOC390354 /// RPL18A	200869_at
2	RPS11	200031_s_at
2	LGALS1	201105_at
3	CYB5R3	201885_s_at
3	RPS29	201094_at
3	RPS27	200741_s_at
3	EEF1G /// LOC729998	211927_x_at
3	EEF1G /// LOC729998	211345_x_at
3	EEF1G /// LOC729998	200689_x_at
3	RPL9	200032_s_at
3	PHB2	201600_at
3	RPS20	214003_x_at
3	RPL39	208695_s_at
3	TPT1	216520_s_at
3	GAPDH	AFFX-HUMGAPDH/M33197_3_at
3	RPS13	200018_at
3	RPS14	208645_s_at
3	RPL27	200025_s_at
3	CFD	205382_s_at
4	ACTG1	211995_x_at
4	FTHP1	211628_x_at
4	FTH1	200748_s_at
4	GPX4	201106_at
4	CD63	200663_at
4	CFL1	200021_at
4	IFITM2	201315_x_at
5	RPS16	201258_at
5	RPS5	200024_at
5	LOC644166 /// LOC644191 /// LOC728937 /// RPS26	217753_s_at
5	RPS10	200817_x_at
5	RPL13A	200716_x_at
5	RPS9	217747_s_at
5	hCG_21078 /// RPL27A	203034_s_at
5	LOC283340 /// LOC642209 /// LOC644511 /// LOC728658 /// RP11-365K22.1 /// RPL13A	211942_x_at
5	RPL38	202029_x_at
5	RPL29	200823_x_at
5	RPS19	202649_x_at
5	UBA52	221700_s_at
6	TNNT2	215389_s_at
6	HSPB8	221667_s_at
6	SLC25A4	202825_at
6	ATP5B	201322_at
6	NDUFAB1	202077_at
6	SLC25A3	200030_s_at
6	AFFX-hum_alu_at	AFFX-hum_alu_at
6	COX5A	203663_s_at
6	COX4I1	200086_s_at
6	UQCRFS1	208909_at
6	ATP5C1	213366_x_at
6	ATP5A1	213738_s_at
6	PRDX2	39729_at
7	EIF1	212227_x_at
7	EIF1	202021_x_at
7	OAZ1	200077_s_at
7	EEF1D /// hCG_2000329	214394_x_at
7	TPT1	214327_x_at
7	TPT1	212869_x_at
7	TPT1	212284_x_at
7	GAPDH	AFFX-HUMGAPDH/M33197_5_at
7	SERF2	217756_x_at
8	RPL12	200088_x_at
8	RPL12	200809_x_at
8	RPS8	200858_s_at
8	LOC388344 /// RPL13	214351_x_at
9	210183_x_at	210183_x_at
9	EIF1	211956_s_at
9	RPL8	200936_at
9	EEF2	200094_s_at
9	EEF2	204102_s_at
9	UBC	208980_s_at
9	UBC	211296_x_at
10	RPLP1	200763_s_at
10	RPS16	213890_x_at
10	200095_x_at	200095_x_at
10	RPS10	211542_x_at
10	RPS17	201665_x_at
10	RPS17	211487_x_at
10	RPS15	200819_s_at
10	PLK1 /// RPL37A	201429_s_at
11	IGFBP7	201163_s_at
11	MRCL3 /// MRLC2	201318_s_at
11	MYL9	201058_s_at
11	UBB	200633_at
11	GSN	200696_s_at
12	RPS2	221798_x_at
12	LOC387867 /// LOC388524 /// LOC648249 /// LOC730029 /// RPSA	213801_x_at
12	RPLP2	200909_s_at
12	GNB2L1	200651_at
12	S100A10	200872_at
12	RPLP0	211972_x_at
12	RPLP0	211720_x_at
12	RPLP0	201033_x_at
12	RPLP0	208856_x_at
13	GNAS	211858_x_at
13	GNAS	200780_x_at
13	GNAS	214548_x_at
13	MGST3	201403_s_at
13	NDUFA3	218563_at
13	UCRC	218190_s_at
13	NDUFC1	203478_at
13	LOC727762 /// NDUFB4	218226_s_at
14	ATP5I	209492_x_at
14	ATP5L	208746_x_at
14	ATP5L	210453_x_at
14	NDUFA4	217773_s_at
14	UQCRQ	201568_at
14	TIMM8B	218357_s_at
14	TMEM54 /// UQCR	202090_s_at
14	GNAS	212273_x_at
14	GNAS	200981_x_at
14	COX6B1	201441_at
14	COX4I1	202698_x_at
14	NDUFB2	218200_s_at
14	ACO2	200793_s_at
14	SEPW1	201194_at
14	COX5B	202343_x_at
14	COX5B	213735_s_at
14	ATP5G3	207508_at
15	RPLP0 /// RPLP0-like	214167_s_at
15	MYL6	212082_s_at
15	FTL	213187_x_at
15	FTL	212788_x_at
15	ACTG1	211983_x_at
15	ACTB	AFFX-HSAC07/X00351_3_at
15	ACTB	213867_x_at
15	ACTB	200801_x_at
16	CHCHD2	217720_at
16	TPI1	200822_x_at
16	PSAP	200871_s_at
16	RPS3	208692_at
17	MAPKAPK3	202788_at
17	FAM128A	213166_x_at
17	FAM128B	212995_x_at
17	ALDOA	214687_x_at
17	ALDOA	200966_x_at
18	ATP5G3	207507_s_at
18	COX8A	201119_s_at
18	COX5B	211025_x_at
18	CYC1	201066_at
18	ATP5G2	208764_s_at
18	MDH2	209036_s_at
18	NDUFB2	218201_at
18	POLR2L	211730_s_at
18	GAPDH	AFFX-HUMGAPDH/M33197_M_at
19	MT2A	212185_x_at
19	TUBA1B	211072_x_at
19	TUBA1B	213646_x_at
19	TUBA1B	211058_x_at
19	TUBA1C	211750_x_at
19	TUBA1B	212639_x_at
19	TUBA1B	201090_x_at
19	TUBA1C	209251_x_at
20	HLA-DRB1 /// LOC730415	204670_x_at
20	HLA-DRB6	217362_x_at
20	HLA-DRB1 /// HLA-DRB3 /// LOC730415	215193_x_at
20	HLA-DRB1	209312_x_at
20	HLA-DRB1	208306_x_at
20	CD74	209619_at
20	IGFBP7	201162_at
21	AFFX-r2-Ec-bioD-5_at	AFFX-r2-Ec-bioD-5_at
21	AFFX-BioDn-3_at	AFFX-BioDn-3_at
21	AFFX-r2-P1-cre-5_at	AFFX-r2-P1-cre-5_at
21	AFFX-CreX-3_at	AFFX-CreX-3_at
21	AFFX-CreX-5_at	AFFX-CreX-5_at
21	AFFX-r2-Ec-bioD-3_at	AFFX-r2-Ec-bioD-3_at
21	AFFX-r2-P1-cre-3_at	AFFX-r2-P1-cre-3_at
21	GPX3	214091_s_at
21	GPX3	201348_at
21	DES	202222_s_at
22	HSPB1	201841_s_at
22	CRYAB	209283_at
22	MYH6 /// MYH7	204737_s_at
22	CKM	204810_s_at
22	PTGDS	211663_x_at
22	PTGDS	212187_x_at
22	PTGDS	211748_x_at
23	CKMT2	205295_at
23	MYL3	205589_at
23	COX7A1	204570_at
23	FHL2	202949_s_at
23	HSPB7	218934_s_at
23	MYBPC3	208040_s_at
23	UQCRC1	201903_at
24	TMSB10	217733_s_at
24	C1QB	202953_at
24	ACTB	AFFX-HSAC07/X00351_M_at
24	HLA-B	211911_x_at
24	HLA-B	208729_x_at
24	HLA-B	209140_x_at
24	HLA-C /// LOC732037	208812_x_at
24	HLA-C	214459_x_at
25	GNG5	207157_s_at
25	RPL23A	203012_x_at
25	RPL23A	208825_x_at
25	RPL23A	208834_x_at
25	RPL23A	213084_x_at
26	GLTSCR2	217807_s_at
26	RPL13	208929_x_at
26	RPL13	212734_x_at
26	RPL13	212191_x_at
26	RPS2	212433_x_at
26	RPS2	203107_x_at
27	ACTC1	205132_at
27	MB	204179_at
27	TPM1	206117_at
27	MYL2	209742_s_at
27	TNNI3	205742_at
27	TPM1	206116_s_at
27	ACTA1	203872_at
27	CSRP3	205553_s_at
27	TNNC1	209904_at
27	211600_at	211600_at
28	CLEC3B	205200_at
28	HBA1	211699_x_at
28	HBA1	204018_x_at
28	HBA2	211745_x_at
28	HBA1 /// HBA2	217414_x_at
28	HBA2	214414_x_at
28	HBA1	209458_x_at
28	HBB	211696_x_at
28	HBB	209116_x_at
28	HBB	217232_x_at
28	NPPA	209957_s_at
29	IFITM3	212203_x_at
29	ACTB	AFFX-HSAC07/X00351_5_at
29	MYH6	214468_at
29	MT1X	204326_x_at
30	COX6A2	206353_at
30	NDUFB11	218320_s_at
30	S100A1	205334_at
30	NDUFA13	220864_s_at
31	HUWE1	207783_x_at
31	TPT1	211943_x_at
31	DES /// FAM48A	214027_x_at
31	TCAP	205766_at
32	IGL@ /// IGLJ3 /// IGLV2-14 /// IGLV3-25 /// IGLV4-3	214677_x_at
32	IFI6 /// IGH@ /// IGHG1 /// IGHG2 /// IGHG3 /// IGHM /// IGHV4-31	211430_s_at
32	IGL@	209138_x_at
32	IGKC /// IGKV1-5 /// IGKV2-24	221651_x_at
32	IGKC /// IGKV1-5 /// IGKV2-24	221671_x_at
32	IGHA1 /// IGHA2	217022_s_at
33	HLA-A	213932_x_at
33	HLA-G	211528_x_at
33	HLA-A	215313_x_at
34	OAZ1	215952_s_at
34	TPI1	213011_s_at
34	EIF1	212130_x_at
34	GAPDH	213453_x_at
34	GAPDH	212581_x_at
34	GAPDH	217398_x_at
35	MYL7	219942_at
35	HLA-C	216526_x_at
